# Supplementary material for: Multi-trait association study identifies loci associated with tolerance of low phosphorus in Oryza sativa and its wild relatives
Source: Sci Rep. 2022 Mar 8;12:4089. doi: 10.1038/s41598-022-07781-5 (PMC8904515; doi:10.1038/s41598-022-07781-5)
Supplement: Supplementary file 3 — Supplementary Table S2. [file 41598_2022_7781_MOESM3_ESM.xlsx]

## Sheet: Supplemetary Table 2
Table 2S List of coexpressionnetwork of candidate genes and their functions provided based on the RiceFREND database (http://ricefrend.dna.affrc.go.jp/)
SNo	QTL	RAP_DB ID	Chromosome	RAP_Locus	Description 1	No. of node(s)	No. of edge(s)	1st hirarchy co-expressed genes	Description 1	Mutual Rank	Weighted PCC	MSU ID	Transcription factor	Gene	Remarks	Reference
1	qNL1.1	Os01g0178500	1	LOC_Os01g08320	Similar to Auxin-responsive protein (Aux/IAA)	6	5	Os03g0351800	Zinc finger, RING-type domain containing protein.	2.828	0.73483	LOC_Os03g22830			Expressed in all tissues	https://ricexpro.dna.affrc.go.jp/GGEP/graph-view.php?featurenum=17356
								Os11g0156700	Conserved hypothetical protein.	6.481	0.601339	LOC_Os11g05810			Expressed in root, leaf blade and sheath	https://ricexpro.dna.affrc.go.jp/GGEP/graph-view.php?featurenum=28011
								Os07g0563800	Arf GTPase activating protein family protein.	7.746	0.644012	LOC_Os07g37650			Expressed in all tissues	https://ricexpro.dna.affrc.go.jp/GGEP/graph-view.php?featurenum=3532
								Os10g0567900	HAT dimerisation domain containing protein.	8.832	0.540772	LOC_Os10g41838			Highly expressed in stem	https://ricexpro.dna.affrc.go.jp/GGEP/graph-view.php?featurenum=4894
								Os04g0500700	Similar to Hydroxyanthranilate hydroxycinnamoyltransferase 3.	9.539	0.570728	LOC_Os04g42250		HCT1	Involved in biosynthesis of cinnamic acid (phenolic compound) conjugates is catalyzed by hydroxycinnamoyltransferase. Helps in environment stress. Highly expressed in root and leaves.	https://doi.org/10.1016/j.phytochem.2011.12.015
								Os10g0369600	Similar to SCARECROW gene regulator-like (Phytochrome A signal transduction 1 protein).	9.644	0.651	LOC_Os10g22430		GRAS39	OsGRAS39 involved in the regulation of rice resistance to abiotic stress	doi: 10.7668/hbnxb.20191602
								Os05g0489600	Similar to ADP-ribosylation factor 1.	11.533	0.59772	LOC_Os05g41060		OsARFA1b	OsARFA1b expresses in all tissues and epxressed under abiotic stress	doi: 10.1038/srep24008
								Os02g0805100	Similar to Auxin-responsive protein IAA12 (Indoleacetic acid-induced protein 12) (BODENLOS protein).	13.416	0.511496	LOC_Os02g56120		IAA9	OsIAA9 is an auxin response gene. Constitutive Expression of OsIAA9 Affects Starch Granules Accumulation and Root Gravitropic Response in Arabidopsis	DOI: 10.3389/fpls.2015.01156
								Os05g0113000	Amino acid-binding ACT domain containing protein.	14.071	0.586508	LOC_Os05g02220
								Os12g0570000	Similar to Spotted leaf protein 11 (Spotted leaf11) (Cell death-related protein SPL11).	17.607	0.627409	LOC_Os12g38210		SPL11 | OsPUB11	SPOTTED LEAF11 (SPL11) negatively regulates programmed cell death and disease resistance. Highly expressed in leaves.	DOI: 10.1105/tpc.104.025171
2	qRDW 1.1, qTDW 1.1, qSDW 1.1	Os01g0746400	1	LOC_Os01g54270	Carotenoid oxygenase family protein.	11	36	Os03g0411900	Conserved hypothetical protein.	4.472	0.849555	LOC_Os03g29864			Highly expressed in roots	https://ricexpro.dna.affrc.go.jp/GGEP/graph-view.php?featurenum=5427
								Os06g0481800		6.928	0.827157	LOC_Os06g28710			Highly expressed in roots	https://ricexpro.dna.affrc.go.jp/GGEP/graph-view.php?featurenum=1820
								Os06g0545800	Similar to Exopolygalacturonase precursor (EC 3.2.1.67) (ExoPG) (Pectinase) (Galacturan 1,4-alpha-galacturonidase).	8.718	0.816181	LOC_Os06g35370			Highly expressed in roots and stem	https://ricexpro.dna.affrc.go.jp/GGEP/graph-view.php?featurenum=2537
								Os09g0405200		9.798	0.797587				Highly expressed in roots and stem	https://ricexpro.dna.affrc.go.jp/GGEP/graph-view.php?featurenum=41764
								Os11g0304000		10.1	0.805121	LOC_Os11g19880			Highly expressed in roots	https://ricexpro.dna.affrc.go.jp/GGEP/graph-view.php?featurenum=43242
								Os07g0160000	Peptidase C19, ubiquitin carboxyl-terminal hydrolase 2 family protein.	10.488	0.811484	LOC_Os07g06610		UBP4-2	Highly expressed in roots	https://ricexpro.dna.affrc.go.jp/GGEP/graph-view.php?featurenum=3977
								Os03g0122400	Conserved hypothetical protein.	14.283	0.784892	LOC_Os03g03050			Highly expressed in roots and other reproductive tissues	https://ricexpro.dna.affrc.go.jp/GGEP/graph-view.php?featurenum=2494
								Os04g0422900	Conserved hypothetical protein.	15.297	0.794475	LOC_Os04g34560			Highly expressed in roots, stem and other reproductive tissues	https://ricexpro.dna.affrc.go.jp/GGEP/graph-view.php?featurenum=44078
								Os12g0467500	Plant MuDR transposase domain containing protein.	16.912	0.782331	LOC_Os12g28119			Highly expressed in roots	https://ricexpro.dna.affrc.go.jp/GGEP/graph-view.php?featurenum=21500
								Os04g0252300	Reverse transcriptase, RNA-dependent DNA polymerase family protein.	17.349	0.799765				Highly expressed in roots	https://ricexpro.dna.affrc.go.jp/GGEP/graph-view.php?featurenum=9706
3	qNT 3.1	Os03g0672900	3	LOC_Os03g47010	Similar to RXF12 protein (Xylan endohydrolase)	11	24	Os01g0208400	Conserved hypothetical protein.	2.449	0.843149	LOC_Os01g11010			Highly expressed in roots, stem and leaf sheath	https://ricexpro.dna.affrc.go.jp/GGEP/graph-view.php?featurenum=4088
								Os01g0971400	Similar to Cysteine proteinase.	3.464	0.81345	LOC_Os01g73980			Highly expressed in stem, root and leaf sheath	https://ricexpro.dna.affrc.go.jp/GGEP/graph-view.php?featurenum=22814
								Os08g0108300	Pistil-specific extensin-like protein family protein.	3.464	0.769401	LOC_Os08g01690			Highly expressed in stem, root and leaf sheath	https://ricexpro.dna.affrc.go.jp/GGEP/graph-view.php?featurenum=19974
								Os06g0140400	Similar to HAHB-6 (Fragment).	6.325	0.65382	LOC_Os06g04850	HB	OsHOX28	OsHOX28 inhibit the expression of multiple OsYUCCA genes and decrease auxin biosynthesis. It regulate the local distribution of auxin, and thus shapes tiller angle	DOI: 10.1104/pp.20.00536
								Os04g0383100	Conserved hypothetical protein.	7.348	0.65518	LOC_Os04g31430		RALF15	Highly expressed in stem and leaf sheath	https://ricexpro.dna.affrc.go.jp/GGEP/graph-view.php?featurenum=41067
								Os07g0539400	Glycoside hydrolase, family 17 protein.	7.746	0.684016	LOC_Os07g35520		OsGNS12	Highly expressed in stem and leaf sheath	https://ricexpro.dna.affrc.go.jp/GGEP/graph-view.php?featurenum=22142
								Os12g0108000	Similar to Laccase (Diphenol oxidase).	9.22	0.619971	LOC_Os12g01730		OsLAC27	Highly expressed in root, stem and leaf sheath. They play roles oxidizing monolignols to produce higher-order lignin involved in plant development and stress responses.	DOI: 10.3390/ijms18020209, https://ricexpro.dna.affrc.go.jp/GGEP/graph-view.php?featurenum=6996
								Os12g0571800	Conserved hypothetical protein.	11.225	0.674024	LOC_Os12g38370		RALF43	Highly expressed in stem and leaf sheath	https://ricexpro.dna.affrc.go.jp/GGEP/graph-view.php?featurenum=5878
								Os01g0288200	Conserved hypothetical protein.	12.042	0.59505	LOC_Os01g18450			encoded unknown protein. Classified into the term auxin‐ mediated pathway based on the GO analysis. Highly expressed in stem, root and leaf sheath	https://doi.org/10.1111/jipb.12137, https://ricexpro.dna.affrc.go.jp/GGEP/graph-view.php?featurenum=38913
								Os03g0807500	Cupredoxin domain containing protein.	12.49	0.62706	LOC_Os03g59280		OsSCL1	Highly expressed in stem, root and leaf sheath	https://ricexpro.dna.affrc.go.jp/GGEP/graph-view.php?featurenum=44524, https://doi.org/10.1371/journal.pone.0025184
4	qMC 4.1	Os04g0688300	4	LOC_Os04g59190	Haem peroxidase, plant/fungal/bacterial family protein.	11	11	Os03g0198600	Similar to HAHB-7 (Fragment).	6.928	0.432954	LOC_Os03g10210	HB	OsHOX12	expression in roots before flowering	https://www.ncbi.nlm.nih.gov/gene/4331956
								Os05g0560900	Isopenicillin N synthase family protein.	12.247	0.426223	LOC_Os05g48700		OsGA2ox8	Highly expressed in root and stem
								Os01g0962700	Similar to Peroxidase 12 precursor (EC 1.11.1.7) (Atperox P12) (PRXR6) (ATP4a).	22.935	0.460755	LOC_Os01g73170
								Os09g0554200	Zinc finger, RING-type domain containing protein.	23.367	0.425783	LOC_Os09g38110			Highly expressed in stem and root	https://ricexpro.dna.affrc.go.jp/GGEP/graph-view.php?featurenum=27194
								Os03g0167500	Similar to ReMembR-H2 protein JR702 (Fragment).	24.145	0.41222	LOC_Os03g07130			Expressed in all tissues	https://ricexpro.dna.affrc.go.jp/GGEP/graph-view.php?featurenum=25086
								Os04g0688100	Peroxidase (EC 1.11.1.7).	26.382	0.426032	LOC_Os04g59150			Highly expressed in root	https://ricexpro.dna.affrc.go.jp/GGEP/graph-view.php?featurenum=12702
								Os02g0141100	Similar to Auxin response factor 7 (Non-phototropic hypocotyl 4) (BIPOSTO protein) (Auxin-responsive protein IAA21/IAA23/IAA25).	34.088	0.40747	LOC_Os02g04810	ARF	OsARF5	OsARF5 negatively regulate rice resistance against RDV	https://doi.org/10.1371/journal.ppat.1009118
								Os02g0752000	Cellular retinaldehyde-binding/triple function, N-terminal domain containing protein.	39.95	0.401183	LOC_Os02g51610			Expressed in all tissies. Highly expressed in roots	https://ricexpro.dna.affrc.go.jp/GGEP/graph-view.php?featurenum=9406
								Os03g0135200	Similar to Glutathione S-transferase GST 9 (EC 2.5.1.18).	41.425	0.407888	LOC_Os03g04250		OsGSTF16	expressed under conditions of drought stress. GST activity protects cells from a wide range of biotic and abiotic stresses, including pathogen attack, xenobiotic and heavy-metal toxicity, and oxidative stress (Marrs 1996)	DOI 10.1007/s00438-004-1006-8
								Os03g0387300	VQ domain containing protein.	46.13	0.404678	LOC_Os03g26990		OsVQ12	interact with WRKY transcription factors. Involved in biotic and abiotic stress	https://doi.org/10.1016/j.gene.2013.08.023
5	qRL 6.1	Os06g0664800	6	LOC_Os06g45410	Similar to Phosphate starvation regulator protein (Regulatory protein of P- starvation acclimation response Psr1).	11	19	Os02g0174000	Homeodomain-like containing protein.	2.449	0.670125	LOC_Os02g07770	G2-like		Expressed in shoots and roots, specifically in the developing protophloem sieve elements	http://planttfdb.gao-lab.org/tf.php?sp=Osj&did=LOC_Os02g07770.1
								Os03g0784100	Patatin family protein.	4	0.607281	LOC_Os03g57080		OspPLAIIIgamma	Phospholipase A (PLA) is an important group of enzymes responsible for phospholipid hydrolysis in lipid signaling in abiotic stress. Moderate expresssion in root, stem and leaf sheath	https://ricexpro.dna.affrc.go.jp/GGEP/graph-view.php?featurenum=42046, DOI: 10.1371/journal.pone.0030947
								Os08g0432800	Similar to BHLH transcription activator Ivory seed.	6.481	0.666792	LOC_Os08g33590	bHLH	OsbHLH038	Highly expressed in root and stem. Play important roles in plant growth and survival, and response to various biotic/abiotic stresses.	https://ricexpro.dna.affrc.go.jp/GGEP/graph-view.php?featurenum=18238
								Os06g0614000	C2 calcium/lipid-binding region, CaLB domain containing protein.	8.944	0.602654	LOC_Os06g41090		OsFTIP1	OsFTIP1 negatively regulates drought response in rice. Highly expressed in stem	https://doi.org/10.1016/j.molp.2021.05.001, https://ricexpro.dna.affrc.go.jp/GGEP/graph-view.php?featurenum=26161
								Os01g0176700	Homeodomain-like containing protein.	10.488	0.583298	LOC_Os01g08160	G2-like		Highly expressed stem, root, leaf blade and sheath	https://ricexpro.dna.affrc.go.jp/GGEP/graph-view.php?featurenum=17118
								Os01g0948900	Ankyrin repeat containing protein.	10.954	0.568999	LOC_Os01g72020		OsNPR5	Involved in plant organ development	https://www.uniprot.org/uniprot/A2CIR7#function
								Os04g0631600	Basic helix-loop-helix dimerisation region bHLH domain containing protein.	11.832	0.593887	LOC_Os04g53990	bHLH	OsbHLH068	promotes root elongation	https://doi.org/10.1007/s11103-017-0624-6
								Os11g0235200	TGF-beta receptor, type I/II extracellular region family protein.	14.142	0.590922	LOC_Os11g12740		OsNPF4.1	PTR family transporter. Highly expressed in root and stem	https://rice.hzau.edu.cn/rice_rs1/clone/list.php?page=43&searchword=, https://ricexpro.dna.affrc.go.jp/GGEP/graph-view.php?featurenum=2997
								Os01g0239700	Similar to Leucine-rich receptor-like protein kinase.	15.716	0.576066	LOC_Os01g13800			Expressed in all tissues	https://ricexpro.dna.affrc.go.jp/GGEP/graph-view.php?featurenum=17605
6	qLL 8.1, qARD 8.1, qTRPA 8.1, qTSA 8.1, qSL 8.1,	Os08g0564000	8	LOC_Os08g45000	Similar to Phosphate transporter 6.	11	20	Os09g0356000	Protein kinase-like domain containing protein.	6.481	0.684671	LOC_Os09g19140		OsRLCK266	Highly expressed in roots	https://ricexpro.dna.affrc.go.jp/GGEP/graph-view.php?featurenum=17084
								Os02g0770500	Similar to WRKY transcription factor 32.	11.533	0.609667	LOC_Os02g53100	WRKY	OsWRKY32	Highly expressed in roots	https://ricexpro.dna.affrc.go.jp/GGEP/graph-view.php?featurenum=44826
								Os02g0183500	Quinonprotein alcohol dehydrogenase-like domain containing protein.	12.961	0.606701	LOC_Os02g09080			Highly expressed in anther and root	https://ricexpro.dna.affrc.go.jp/GGEP/graph-view.php?featurenum=38016
								Os03g0735900	Phospholipid/glycerol acyltransferase domain containing protein.	14.595	0.659445	LOC_Os03g52570		OsRAM2	OsRAM2 was strongly upregulated upon AMF inoculation	https://doi.org/10.1094/MPMI-04-21-0097-R
								Os01g0217200		22.539	0.654733	LOC_Os01g11830			Highly expressed in roots	https://ricexpro.dna.affrc.go.jp/GGEP/graph-view.php?featurenum=44409
								Os10g0104300		23.622	0.613127	LOC_Os10g01530	bHLH	OsbHLH023	Highly expressed in anther and root	https://ricexpro.dna.affrc.go.jp/GGEP/graph-view.php?featurenum=41693
								Os01g0347600	Peptidase C1A, papain family protein.	27.982	0.601422	LOC_Os01g24560		OsCP25	Down regulated in cold and drought stress	doi: 10.1186/s12870-018-1298-1
								Os11g0593000	Phosphoesterase family protein.	28.896	0.618687	LOC_Os11g38050		OsNPC4	This gene might have connection or interaction of signaling pathways triggered by abiotic stresses and during development resulting in the “cross talk” of these signaling cascades.	doi: 10.1371/journal.pone.0062494 https://ricexpro.dna.affrc.go.jp/GGEP/graph-view.php?featurenum=37436
								Os11g0643800	Major facilitator superfamily protein.	36.742	0.538473	LOC_Os11g42430		OsERD6	This transporter protein upregulated in leaves under P deficienct condition. Higly expressed in root	doi.org/10.1186/s40659-018-0155-x, https://ricexpro.dna.affrc.go.jp/GGEP/graph-view.php?featurenum=30260
								Os09g0565100	Peptidase C1A, papain family protein.	39.102	0.598404	LOC_Os09g39170		OsCP29	This gene peaks during seed germination. Highly expressed in roots.	doi: 10.1186/s12870-018-1298-1, https://ricexpro.dna.affrc.go.jp/GGEP/graph-view.php?featurenum=38611
7	qLL 9.1, qNT 9.1	Os11g0149100	11	LOC_Os11g05160	Protein of unknown function DUF296 domain containing protein.	11	19	Os10g0562500	Similar to Protein kinase KIPK.	2	0.750008	LOC_Os10g41290			Expressed in all tissues	https://ricexpro.dna.affrc.go.jp/GGEP/graph-view.php?featurenum=2791
								Os04g0438700	Similar to Muscleblind-like protein.	12	0.69063	LOC_Os04g35800	C3H	C3H28	Expressed in all tissues	https://ricexpro.dna.affrc.go.jp/GGEP/graph-view.php?featurenum=12392
								Os09g0565500	Invasin/intimin cell-adhesion domain containing protein.	14.9	0.735102	LOC_Os09g39210			Expressed in all tissues	https://ricexpro.dna.affrc.go.jp/GGEP/graph-view.php?featurenum=10941
								Os03g0366800	Cyclin-like F-box domain containing protein.	18.439	0.618255	LOC_Os03g25080		OsFbox141	Expressed in most of the tissues	https://ricexpro.dna.affrc.go.jp/GGEP/graph-view.php?featurenum=10432
								Os03g0729500	Growth-regulating factor 6.	29.9	0.713964	LOC_Os03g51970	GRF	OsGRF6	cell length of the osgrf6 mutant second leaf sheath was significantly shortened, root length reduced. expression levels of OsCPS1, OsGA20ox1, OsGA20ox3, and OsGA3ox2 were down regulated in osgrf6 mutant.	https://doi.org/10.1104/pp.17.00964
								Os06g0675200	Conserved hypothetical protein.	30.529	0.721048	LOC_Os06g46250			Expressed in most of the tissues	https://ricexpro.dna.affrc.go.jp/GGEP/graph-view.php?featurenum=8901
								Os01g0617700	Similar to CENP-C (Fragment).	31.305	0.695855	LOC_Os01g43050			Expressed in most of the tissues	https://ricexpro.dna.affrc.go.jp/GGEP/graph-view.php?featurenum=15249
								Os05g0497100	Similar to Chromosome condensation protein.	32.171	0.718862	LOC_Os05g41750			Expressed in most of the tissues	https://ricexpro.dna.affrc.go.jp/GGEP/graph-view.php?featurenum=20625
								Os11g0552100	Protein of unknown function DUF724 family protein.	35.468	0.690632	LOC_Os11g35050			Expressed in inflorsence, sheath, root	https://ricexpro.dna.affrc.go.jp/GGEP/graph-view.php?featurenum=9346
								Os04g0642000	Similar to MDR-like p-glycoprotein.	39.37	0.700882	LOC_Os04g54930		OsABCB16	Expressed in root, stem, leaf sheath and inflorscence	https://ricexpro.dna.affrc.go.jp/GGEP/graph-view.php?featurenum=29473
							134
